# Supplementary material for: miR-204 Targeting of Ankrd13A Controls Both Mesenchymal Neural Crest and Lens Cell Migration
Source: PLoS One. 2013 Apr 19;8(4):e61099. doi: 10.1371/journal.pone.0061099 (PMC3631221; doi:10.1371/journal.pone.0061099)
Supplement: Table S1 — Primers and Morpholinos Sequences. (XLS) [file pone.0061099.s006.xls]

## Sheet: Sheet1
Table S1: Primers and Morpholinos Sequences
Primer
ANKRD13A RT For	ACTACCCCCTGCACCTCCTA
ANKRD13A RT Rev	GTCCCAAGGAAACAGCAAGA
HPRT RT For	TGGACAGGACTGAACGTCTTGC
HPRT RT Rev	TTATAGCCCCCCTTGAGCACA
3'UTR ANKRD13A For	gctctagagc-TTATGCAGAGGTGCAGAACC
3'UTR ANKRD13A Rev	gctctagagc-CATGCCACCTTTGCAGTGAT
3'UTR ANKRD13A MUT1 For	GTGGAGcAtGtACCAGGGATTGCA
3'UTR ANKRD13A MUT1 Rev	CCTGGTaCaTgCTCCACCCCAGGG
3'UTR ANKRD13A MUT2 Rev	GGAGCTCCGTGGTTTTCAGCTaCaTgTCTG
3'UTR ANKRD13A MUT3 For	CCAGGAATTCACTTAAAcAtGtACTG
3'UTR ANKRD13A MUT3 Rev	TGCTCAGTaCaTgTTTAAGTGA
hsa-premiR-204-BglII/F	GAAGATCTCAGGGTGATGGAAAGGAGG
hsa-premiR-204-XhoI/R	CCGCTCGAGCATGTCATGGAAATCCCAATGC
ANKRD13A cDNA For	GGGGTACCCC-ATGTCCTCGGCCTGCGACGC
ANKRD13A cDNA Rev	GGTACCGATTTGTCAGTGAGTGACAGCTG
olANKRD13A For	TGATACATTTCTAGCGTGAC
olANKRD13A Rev	CTTGTCTGTGAGCGACAGCTG
prom olTRPM1 For	TGTATCATGAGCCGCTAATG
prom olTRPM1 Rev	GAGCCTTCTCCTGGTGCTGC
Meis2 For	GCATTTTCCCCAAAGTAGCA
Meis2 Rev	ACTGGTCAATCATGGGCTGT
Hprt For	TGGACAGGACTGAACGTCTTGC
Hprt Rev	TTATAGCCCCCCTTGAGCACA
Gapdh For	ACTTCAACAGCGACACCCACT
Gapdh Rev	GCCAAATTCGTTGTCATACCAG
MoAnkrd13A	CTTGGCGAGCCTTTCACGGATGGTA
